# Supplementary material for: The Regulatory Mechanism of Transthyretin Irreversible Aggregation through Liquid-to-Solid Phase Transition
Source: Int J Mol Sci. 2023 Feb 13;24(4):3729. doi: 10.3390/ijms24043729 (PMC9960511; doi:10.3390/ijms24043729)
Supplement: Supplementary file 1 [file ijms-24-03729-s001.zip]

Archive with 1 entries (1 files):
- ijms-2163869-supplementary.pdf
